# Supplementary material for: Heparin-Induced Thrombocytopenia in Patients Undergoing Venoarterial Extracorporeal Membrane Oxygenation
Source: J Clin Med. 2023 Jan 2;12(1):362. doi: 10.3390/jcm12010362 (PMC9821297; doi:10.3390/jcm12010362)
Supplement: Supplementary file 1 [file jcm-12-00362-s001.zip]

Archive with 1 entries (1 files):
- jcm-2092741-supplementary.pdf
